# Supplementary material for: Identification of the New Metabolite of Nebivolol Using Liquid Chromatography Coupled with High-Resolution Mass Spectrometry and Chemometrics
Source: Molecules. 2022 Jan 24;27(3):763. doi: 10.3390/molecules27030763 (PMC8839339; doi:10.3390/molecules27030763)
Supplement: Supplementary file 1 [file molecules-27-00763-s001.zip]

Archive with 1 entries (1 files):
- molecules-1544381-supplementary.pdf
